# Supplementary material for: Shift in Bacterial Community Structure in the Biodegradation of Benzene and Toluene under Sulfate-Reducing Condition
Source: Toxics. 2024 Jun 10;12(6):423. doi: 10.3390/toxics12060423 (PMC11209115; doi:10.3390/toxics12060423)
Supplement: Supplementary file 1 [file toxics-12-00423-s001.zip]

Archive with 1 entries (1 files):
- toxics-3023274-supplementary.pdf
